# Supplementary material for: A Cotton (Gossypium hirsutum) Myo-Inositol-1-Phosphate Synthase (GhMIPS1D) Gene Promotes Root Cell Elongation in Arabidopsis
Source: Int J Mol Sci. 2019 Mar 11;20(5):1224. doi: 10.3390/ijms20051224 (PMC6429088; doi:10.3390/ijms20051224)
Supplement: Supplementary file 1 [file ijms-20-01224-s001.zip]

Archive with 3 entries (2 files):
- Supplementary files_final/
- Supplementary files_final/Supplementary Figures-R2_final.doc
- Supplementary files_final/SupplementaryTables_R2_final.xlsx
