# Supplementary material for: A Cotton (Gossypium hirsutum) Myo-Inositol-1-Phosphate Synthase (GhMIPS1D) Gene Promotes Root Cell Elongation in Arabidopsis
Source: Int J Mol Sci. 2019 Mar 11;20(5):1224. doi: 10.3390/ijms20051224 (PMC6429088; doi:10.3390/ijms20051224)
Supplement: Supplementary file 1 [file ijms-20-01224-s001.zip › Supplementary files_final/SupplementaryTables_R2_final.xlsx]

## Sheet: Table S1
Supplementary Table S1.The Ka/Ks ratios of duplicated MIPS genes in Gossypium hirsutum
Paralogous Genes	Ka	Ks	Ka/Ks	Selective Pressure
GhMIPS1A-GhMIPS2A	0.0240	0.4387	0.0547	purifying selection
GhMIPS1A-GhMIPS1D	0.0042	0.0445	0.0944	purifying selection
GhMIPS1A-GhMIPS2D	0.0258	0.4430	0.0582	purifying selection
GhMIPS2A-GhMIPS1D	0.0249	0.4333	0.0575	purifying selection
GhMIPS2A-GhMIPS2D	0.0017	0.0499	0.0341	purifying selection
GhMIPS1D-GhMIPS2D	0.0267	0.4376	0.0610	purifying selection
Ka: nonsynonymous substitution rate; Ks: synonymous substitution rate.

## Sheet: Table S2
Supplementary Table S2. MIPS homologues sequences for evolutionary analysis
Classification	Name of the organism	Codes used	Accession Number	Sequence	Seq Length
Malvales	Gossypium hirsutum	GhMIPS1A	Gohir.A02G132300	MFIESFKVESPNVKYTENEIQSVYNYETTELVHENKNGTYQWVVKPKTVKYEFKTDIHVPKLGVMLVGWGGNNGSTLTGGVIANKEGISWATKDKVQQANYFGSLTQASTIRVGSYNGEEIYAPFKSLLPMVNPNDIVFGGWDISDMNLADAMARAKVFDIDLQKQLRPYMESMVPLPGIYDPDFIAANQGERANNVMKGTKKEQVQQVIKDIREFKEKNKVDKVVVLWTANTERYSNVIVGLNDTVESLMASLEKNESEISPSTLYAIACVLENVPFINGSPQNTFVPGLIDLAIQRNCLIGGDDFKSGQTKMKSVLVDFLVGAGIKPTSIVSYNHLGNNDGMNLSAPQTFRSKEISKSNVVDDMVSSNGILYEPGEHPDHVVVIKYVPYVGDSKRAM…	510
		GhMIPS2A	Gohir.A11G199700	MFIESFKVESPNVKYTDNAIQSVYNYETTELVHENRDGTYQWVVKPKTVKYEFRTDIHVPKLGVMLVGWGGNNGSTLTGGVIANRWGVSWATKDKVQQANYFGSLTQASTIRVGSYNGEEIYAPFKSLLPMVNPEDIVFGGWDISDMNLADAMARAKVFDIDLQKQLRPYMESMVPLPGIYDPDFIAANQGERANNVIKGTKKEQVQQIIKDIREFKEKNKVDKVVVLWTANTERYSNVVVGLNDTMENLLASFEKNESEISPSTLYAIACVFEDVPFINGSPQNTFVPGLIDLAIQRNCLIGGDDFKSGQTKMKSVLVDFLVGAGIKPTSIVSYNHLGNNDGMNLSAPQTFRSKEISKSNVVDDMVSSNGILYQPGEHPDHVVVIKYVPYVGDSKRAM…	510
		GhMIPS1D	Gohir.D03G043600	MFIENFKVESPNVKYTENEIQSVYNYETTELVHENKNGTYQWVVKPKTVKYEFKTDIHVPKLGVMLVGWGGNNGSTLTGGVIANKEGISWATKDKVQQANYFGSLTQASTIRIGSYNGEEIYAPFKSLLPMVNPNDIVFGGWDISDMNLADAMARAKVFDIDLQKQLRPYMESMVPLPGIYDPDFIAANQGERANNVIKGTKKEQVQQVIKDIKEFKEKNKVDKVVVLWTANTERYSNVIVGLNDTVESLMASLEKNESEISPSTLYAIACVLENVPFINGSPQNTFVPGLIDLAIQRNCLIGGDDFKSGQTKMKSVLVDFLVGAGIKPTSIVSYNHLGNNDGMNLSAPQTFRSKEISKSNVVDDMVSSNGILYEPGEHPDHVVVIKYVPYVGDSKRAM…	510
		GhMIPS2D	Gohir.D11G224000	MFIENFKVESPNVKYTENEIQSVYNYETTELVHENKNGTYQWVVKPKTVKYEFKTDIHVPKLGVMLVGWGGNNGSTLTGGVIANKEGISWATKDKVQQANYFGSLTQASTIRIGSYNGEEIYAPFKSLLPMVNPNDIVFGGWDISDMNLADAMARAKVFDIDLQKQLRPYMESMVPLPGIYDPDFIAANQGERANNVIKGTKKEQVQQVIKDIKEFKEKNKVDKVVVLWTANTERYSNVIVGLNDTVESLMASLEKNESEISPSTLYAIACVLENVPFINGSPQNTFVPGLIDLAIQRNCLIGGDDFKSGQTKMKSVLVDFLVGAGIKPTSIVSYNHLGNNDGMNLSAPQTFRSKEISKSNVVDDMVSSNGILYEPGEHPDHVVVIKYVPYVGDSKRAM…	510
	Gossypium raimondii	GrMIPS1D	Gorai.003G044700	MFIENFKVESPNVKYTENEIQSVYNYETTELVHENKNGTYQWVVKPKTVKYEFKTDTHVPKLGVMLVGWGGNNGSTLTGGVIANKEGISWATKDKVQQANYFGSLTQASTIRIGSYNGEEIYAPFKSLLPMVNPNDIVFGGWDISDMNLADAMARAKVFDMDLQKQLRPYMESMVPLPGIYDPDFIAANQGERANNVIKGTKKEQVQQVIKDIKEFKEKNKVDKVVVLWTANTERYSNVIVGLNDTVESLMASLEKNESEISPSTLYAIACVLENVPFINGSPQNTFVPGLIDLAIQRNCLIGGDDFKSGQTKMKSVLVDFLVGAGIKPTSIVSYNHLGNNDGMNLSAPQTFRSKEISKSNVVDDMVSSNGILYEPGEHPDHVVVIKYVPYVGDSKRAM…	510
		GrMIPS2D	Gorai.007G241600	MFIESFKVESPYVKYTDNAIQSVYNYETTELVHENRDGTYQWVVKPKTVKYEFRTDIHVPKLGVMLVGWGGNNGSTLTGGVIANRWGVSWATKDKVQQANYFGSLTQASTIRVGSYNGEEIYAPFKSLLPMVNPEDIVFGGWDISDMNLADAMARAKVFDIDLQKQLRPYMESMVPLPGIYDPDFIAANQGERANNVIKGTKKEQVQQIIKDIREFKEKNKVDKVVVLWTANTERYSNVVVGLNDTMENLLASFEKNESEISPSTLYAIACVFEDVPFINGSPQNTFVPGLIDLAIQRNCLIGGDDFKSGQTKMKSVLVDFLVGAGIKPTSIVSYNHLGNNDGMNLSAPQTFRSKEISKSNVVDDMVSSNGILYQPGEHPDHVVVIKYVPYVGDSKRAM…	510
	Gossypium arboreum	GaMIPS1A	XP_017622980	MFIENFKVESPNVKYTDNAIQSVYNYETTELVHENRDGTYQWVVKPKTVKYEFRTDIHVPKLGVMLVGWGGNNGSTLTGGVIANRWGVSWATKDKVQQANYFGSLTQASTIRVGSYNGEEIYAPFKSLLPMVNPEDIVFGGWDISDMNLADAMARAKVFDIDLQKQLRPYMESMVPLPGIYDPDFIAANQGERANNVIKGTKKEQVQQIIKDIREFKEKNKVDKVVVLWTANTERYSNVVVGLNDTMENLLASFEKNESEISPSTLYAIACVFEDVPFINGSPQNTFVPGLIDLAIQRNCLIGGDDFKSGQTKMKSVLVDFLVGAGIKPTSIVSYNHLGNNDGMNLSAPQTFRSKEISKSNVVDDMVSSNGILYQPGEHPDHVVVIKYVPYVGDSKRAM…	510
		GaMIPS2A	XP_017627067	MFIESFKVESPNVKYTENEIQSVYNYETTELVHENKNGTYQWVVKPKTVKYEFKTDIHVPKLGVMLVGWGGNNGSTLTGGVIANKEGISWATKDKVQQANYFGSLTQASTIRVGSYNGEEIYAPFKSLLPMVNPNDIVFGGWDISDMNLADAMARAKVFDIDLQKQLRPYMESMVPLPGIYDPDFIAANQGERANNVMKGTKKEQVQQVIKDIREFKEKNKVDKVVVLWTANTERYSNVIVGLNDTVESLMASLEKNESEISPSTLYAIACVLENVPFINGSPQNTFVPGLIDLAIQRNCLIGGDDFKSGQTKMKSVLVDFLVGAGIKPTSIVSYNHLGNNDGMNLSAPQTFRSKEISKSNVVDDMVSSNGILYEPGEHPDHVVVIKYVPYVGDSKRAM…	510
	Gossypium barbadense	GbMIPS1A	Gbscaffold5668	MFIESFKVESPNVKYTENGIQSVYNYETTELVHENKNGTYQWVVKPKTVKYEFKTDIHVPKLGVMLVGWGGNNGSTLTGGVIANKEGISWATKDKVQQANYFGSLTQASTIRVGSYNGEEIYAPFKSLLPMVNPNDIVFGGWDISDMNLADAMARAKVFDIDLQKQLRPYMESMVPLPGIYDPDFIAANQGERANNIMKGTKKEQVQQVIKDIREFKEKNKVDKVVVLWTANTERYSNVIVGLNDTVESLMASLEKNESEISPSTLYAIACVLENVPFINGSPQNTFVPGLIDLAIQRNCLIGGDDFKSGQTKMKSVLVDFLVGAGIKPTSIVSYNHLGNNDGMNLSAPQTFRSKEISKSNVVDDMVSSNGILYEPGEHPDHVVVIKYVPYVGDSKRAM…	510
		GbMIPS2A	Gbscaffold9438	MFIESFKVESPNVKYTDNAIQSVYNYETTELVHENRDGTYQWVVKPKTVKYEFRTDIHVPKLGVMLVGWGGNNGSTLTGGVIANRWGVSWATKDKVQQANYFGSLTQASTIRVGSYNGEEIYAPFKSLLPMVNPEDIVFGGWDISDMNLADAMARAKVFDIDLQKQLRPYMESMVPLPGIYDPDFIAANQGERANNVIKGTKKEQVQQIIKDIREFKKKNKVDKVVVLWTANTERYSNVVVGLNDTMENLLASFEKNESEISPSTLYAIACVFEDVPFINGSPQNTFVPGLIDLAIQRNCLIGGDDFKSGQTKMKSVLVDFLVGAGIKPTSIVSYNHLGNNDGMNLSAPQTFRSKEISKSNVVDDMVSSNGILYQPGEHPDHVVVIKYVPYVGDSKRAM…	510
		GbMIPS1D	Gbscaffold6243	MFIENFKVESPNVKYTENEIQSVYNYETTELVHENKNGTYQWVVKPKTVKYEFKTDIHVPKLGVMLVGWGGNNGSTLTGGVIANKEGISWATKDKVQQANYFGSLTQASTIRIGSYNGEEIYAPFKSLLPMVNPNDIVFGGWDISDMNLADAMARAKVFDIDLQKQLRPYMESMVPLPGIYDPDFIAANQGERANNVIKGTKKEQVQQVIKDIKEFKEKNKVDKVVVLWTANTERYSNVIVGLNDTVESLMASLEKNESEISPSTLYAIACVLENVPFINGSPQNTFVPGLIDLAIQRNCLIGGDDFKSGQTKMKSVLVDFLVGAGIKPTSIVSYNHLGNNDGMNLSAPQTFRSKEISKSNVVDDMVSSNGILYEPGEHPDHVVVIKYVPYVGDSKRAM…	510
		GbMIPS2D	Gbscaffold288	MFIESFKVESPNVKYTDNAIQSVYNYETTELVHENRDGTYQWVVKPKTVKYEFRTDIHVPKLGVMLVGWGGNNGSTLTGGVIANRWGVSWATKDKVQQANYFGSLTQASTIRVGSYNGEEIYAPFKSLLPMVNPEDIVFGGWDISDMNLADAMARAKVFDIDLQKQLRPYMESMVPLPGIYDPDFIAANQGERANNVIKGTKKEQVQQIIKDIREFKKKNKVDKVVVLWTANTERYSNVVVGLNDTMENLLASFEKNESEISPSTLYAIACVFEDVPFINGSPQNTFVPGLIDLAIQRNCLIGGDDFKSGQTKMKSVLVDFLVGAGIKPTSIVSYNHLGNNDGMNLSAPQTFRSKEISKSNVVDDMVSSNGILYQPGEHPDHVVVIKYVPYVGDSKRAM…	510
	Durio zibethinus	DzMIPS1	XP_022739712	MFIESFKVESPNVKYTDNEIHSVYNYETTELVHENRNGTYQWVVKPKTVKYEFRTDIHVPKLGVMLVGWGGNNGSTLTGAVIANREGISWATKDKVQQANYFGSLTQASTIRVGSYNGEEIYAPFKSLLPTVNPEDIVFGGWDISDMNLADAMARAKVFDIDLQKQLRPYMESMVPLPGIYDPDFIAANQDERANNVIKGTKKEQVQQIIRDIREFKEKNKVDKVVVLWTANTERYSNVIVGLNDTMETLLGSLEKNESEISPSTLYAIACVLENVPFINGSPQNTFVPGLIDLAIQRNCLIGGDDFKSGQTKMKSVLVDFLVGAGIKPTSIVSYNHLGNNDGMNLSAPQTFRSKEISKSNVVDDMVSSNGILYEPGEHPDHVVVIKYVPYVGDSKRAM…	510
		DzMIPS2	XP_022773867	MFIESFKVEGPNVKYTDNEIQSVYNYETTELVHENMNGTYQWVVKPKTVKYEFKTDIHVPKLGVMLVGWGGNNGSTLTGAVIANREGISWPTKDKVQQPNYFGSLTQASTIRVGSYNGEEIYAPFKSLLPMVNPEDVVFGGWDISDMNLADAMVRAKVFDIDLQKQLRPYMESMVPLPGIYDPDFIAANQGERANNVIKGTKKEQVQQIIKDIRDFKEKNKVDKVVVLWTANTERYSNVIVGLNDTMESLLGSLEKNESEISPSTLYAIACVLENVPFINGSPQNTFVPGLIDLAIQRNCLIGGDDFKSGQTKMKSVLVDFLVGAGIKPTSIVSYNHLGNNDGMNLSAPQTFRSKEISKSNVVDDMVSSNGILYEPGEHPDHVVVIKYVPYVGDSKRAM…	510
		DzMIPS3	XP_022751051	MFIENFKVESPNVKYTNNEIHSVYNYETTELVHENRNGTYQWVVKPKTVKYEFKTDIIVPKLGVMLVGWGGNNGSTLTGAVIANREGISWATKDKVQQANYFGSLTQASTIRVGSYNGEEIYAPFKSLLPMVNPEDIVFGGWDISDMNLADAMARAKVFDIDLQKQLRPYMESMVPLPGIYDPDFIAANQGERANNVIKGTKKEQVQQIIKDIREFKEKNKVDRIVILWTANTERYSNVIVGLNDTIESLLGSLDKNESEISPSTLYAIACVLENVPFINGSPQNTFVPGLIDLAIQRKCLIGGDDFKSGQTKMKSVLVDFLVGAGIKPTSIVSYNHLGNNDGMNLSAPQTFRSKEISKSNVVDDMVSSNGILYEAGEHPDHVVVIKYVPYVGDSKRAM…	510
	Theobroma cacao	TcMIPS1	Thecc1EG001164t1	MFIESFKVESPNVKYTDNEILSVYNYETTELVHENRNGTYQWVVKPKTVKYEFKTDTHVPKLGVMLVGWGGNNGSTLTGAVIANREGISWATKDKVQQANYFGSLTQASTIRVGSYNGEEIYAPFKSLLPMVNPEDIVFGGWDISDMNLADAMARAKVFDIDLQKQLRPYMESTVPIPGIYDPDFIAANQGERANNIIKGTKKEQVQQIIKDIREFKEKNKVDRVVVLWTANTERYSNVIVGLNDTMESLLGSLEKNESEISPSTLYAIASVLENVPFINGSPQNTFVPGLIDLAIQRNCLIGGDDFKSGQTKMKSVLVDFLVGAGIKPTSIVSYNHLGNNDGMNLSAPQTFRSKEISKSNVVDDMVSSNGILYEPGEHPDHVVVIKYVPYVGDSKRAM…	510
Rosales	Glycine max	GmMIPS1	Glyma.05G180600	MFIESFKVESPNVKYTETEIQSVYNYETTELVHENKNGTYQWVVKPKTVKYEFKTNTHVPKLGVMLVGWGGNNGSTLTGGVIANREGISWATKDKIQQANYFGSLTQASAIRVGSFQGEVIYAPFKSLLPMVNPDDVVFGGWDISNLNLADAMARAKVFDIDLQKQLRPYMESMVPLPGIYDPDFIAANQGDRANNVIKGTKKEQVQQIIKDIKEFKESTKVDKVVVLWTANTERYSNLVVGLNDTMENLFASLDRNEAEISPSTLYAIACVMENVPFINGSPQNTFVPGLIDLAIKRNSLIGGDDFKSGQTKMKSVLVDFLVGAGIKPTSIVSYNHLGNNDGMNLSAPQTFRSKEISKSNVVDDMVNSNAILYEPGEHPDHVVVIKYVPYVGDSKRAM…	510
		GmMIPS2	Glyma.08G138200	MFIESFKVESPNVKYTETEIQSVYNYETTELVHENNNGTYQWVVKPKTVKYEFKTNTHVPKLGVMLVGWGGNNGSTLTGGVIANREGISWATKDKIQQANYFGSLTQASAIRVGSFQGEEIYAPFKSLLPMVNPDDVVFGGWDISNLNLADAMARAKVFDIDLQKQLRPYMESMVPLPGIYDPDFIAANQGDRATNVIRGTKKEQVQQIIKDIKEFKESTKVDKVVVLWTANTERYSNVVVGLNDTMENLFASLDRNEAEISPSTLYAIACVMENVPFINGSPQNTFVPGLIDLAIKRNSLIGGDDFKSGQTKMKSVLVDFLVGAGIKPTSIVSYNHLGNNDGMNLSAPQTFRSKEISKSNVVDDMVNSNAILYEPGEHPDHVVVIKYVPYVGDSKRAM…	526
		GmMIPS3	Glyma.11G238800	MFIENFKVECPNVKYTETEIQSVYNYETTELVHENRNGTYQWIVKPKSVKYEFKTNIHVPKLGVMLVGWGGNNGSTLTGGVIANREGISWATKDKIQQANYFGSLTQASAIRVGSFQGEEIYAPFKSLLPMVNPDDIVFGGWDISNMNLADAMARAKVFDIDLQKQLRPYMESMLPLPGIYDPDFIAANQEERANNVIKGTKQEQVQQIIKDIKAFKEATKVDKVVVLWTANTERYSNLVVGLNDTMENLLAAVDRNEAEISPSTLYAIACVMENVPFINGSPQNTFVPGLIDLAIARNTLIGGDDFKSGQTKMKSVLVDFLVGAGIKPTSIVSYNHLGNNDGMNLSAPQTFRSKEISKSNVVDDMVNSNAILYEPGEHPDHVVVIKYVPYVGDSKRAM…	510
		GmMIPS4	Glyma.18G018600	MFIENFKVESPNVKYTETEIQSVYNYETTELVHENRNGTYQWIVKPKSVNYQFKTNTHVPKLGVMLVGWGGNNGSTLTGGVIANREGISWATKDKIQQANYFGSLTQASAIRVGSFQGEEIYAPFKSLLPMVNPDDIVFGGWDISNMNLADAMARAKVFDIDLQKQLRPYMESMVPLPGIYDPDFIAANQEERANNVIKGTKQEQVQQIIKDIKAFKEATKVDKVVVLWTANTERYSNLVVGLNDTMENLLAAVDRNEAEISPSTLYAIACVMENVPFINGSPQNTFVPGLIDLAIARNTLIGGDDFKSGQTKMKSVLVDFLVGAGIKPTSIVSYNHLGNNDGMNLSAPQTFRSKEISKSNVVDDMVNSNAILYEPGEHPDHVVVIKYVPYVGDSKRAM…	510
	Cicer arietinum	CaMIPS1	Ca_09586	MFIESFKVESPNVKYTDTEIQSVYSYETTELVHENRNNTYQWVVKPKTIKYEFKTQTHVPKLGVMLVGWGGNNGSTLTGGVIANREGISWATKDKIQQSNYFGSLTQASAIRVGSFQGEEIYAPFKSLLPMVNPEDIVWGGWDINNMNLADAMGRARVFDIDLQKQLRPYMESMVPLPGIYDPDFIAANQGDRANNVINGTKKEQLQQIIKDIKEFKEASKIDKVVVLWTANTERYSNVVVGLNDTMENLLASVDKNEAEISPSTLYALACVLENVPFINGSPQNTFVPGLIDLAIQRNSLIGGDDFKSGQTKMKSVLVDFLVGAGIKPTSIVSYNHLGNNDGMNLSAPQTFRSKEISKSNVVDDMVNSNAILYQPGEHPDHVVVIKYVPYVADSKRAM…	510
		CaMIPS2	Ca_12683	MFIENFKVDSPNVKYTETEIQSVYNYETTELVHENRNGTYQWIVKPKTVKYEFKTDTHVPKLGVMLVGWGGNNGSTLTGGVIANREGISWATKDNIQQANYFGSLTQASAIRVGSFQGEEIYAPFKSLLPMVNPDDIVFGGWDISDMNLADAMARARVFDIDLQKQLRPYMESMVPLPGIYDPDFIAANQGDRANNVIKGTKREQINQIIKDIKEFKEANKVDRVVVLWTANTERYSNLVVGLNDTMENLFAAVDRNESEISPSTLFAIACVMENVPFINGSPQNTFVPGLIDLAIKRNTLIGGDDFKSGQTKMKSVLVDFLVGAGIKPTSIVSYNHLGNNDGMNLSAPQTFRSKEISKSNVVDDMVNSNGILYAPGEHPDHVVVIKYVPYVGDSKRAM…	510
	Phaseolus vulgaris	PvMIPS1	Phvul.001G251000	MFIENFKVESPNVKYSETEIQSVYNYETTELVHENRNGAYQWIIKPKSVKYEFKTNTHVPKLGVMLVGWGGNNGSTLTGGVIANREGISWATKDKIQQANYFGSLTQASAIRVGSYQGEEIYAPFKSLLPMVNPDDIVFGGWDISNMNLADAMGRAKVFDIDLQKQLRPYMESMVPLPGIYDPDFIAANQEERANNVIKGTKKEQVQQVIKDIKKFKAATKVDKVVVLWTANTERYSNLVVGLNDTTENLLAALDRNEAEISPSTLFAIACVTENVPFINGSPQNTFVPGLIDFAIQKNCLIGGDDFKSGQTKMKSVLVDFLVGAGIKPTSIVSYNHLGNNDGMNLSAPQTFRSKEISKSNVVDDMVNSNAILYEPGEHPDHVVVIKYVPYVADSKRAM…	510
		PvMIPS2	Phvul.002G261700	MFIESFKVESPNVKYTESEIESVYNYETTELVHENKNGTYQWVVKPKTVKYEFKTNTRVPKLGVMLVGWGGNNGSTLTGGVIANREGISWATKDKIEKANYFGSLTQASAIRVGSFQGEEIYAPFKSLLPMVNPDDIVFGGWDISNLNLADAMARAKVFDIDLQKQLRPYMESMVPLPGIYDPDFIAANQGDRANNVIKGTKKEQVQQIIKDIKEFKEKSKVDRVVVLWTANTERYSNVAVGLNDTEENLLASLDRNEAEISPSTLFAIACVMENVPFINGSPQNTFVPGLIDLAIRRNSLIGGDDFKSGQTKMKSVLVDFLVGAGIKPTSIVSYNHLGNNDGMNLSAPQTFRSKEISKSNVVDDMVNSNAILYEPGEHPDHVVVIKYVPYVGDSKRAM…	510
Brassicales	Arabidopsis thaliana	AtMIPS1	AT4G39800	MFIESFKVESPNVKYTENEIHSVYDYETTEVVHEKTVNGTYQWIVKPKTVKYDFKTDIRVPKLGVMLVGLGGNNGSTLTAGVIANKEGISWATKDKVQQANYFGSLTQASSIRVGSFNGEEIYAPFKSLLPMVNPDDVVFGGWDISDMNLADAMARARVLDIDLQKQLRPYMENIVPLPGIFDPDFIAANQGSRANHVIKGTKKEQVDHIIKDMREFKEKNKVDKVVVLWTANTERYSNVVVGMNDTMENLMESVDRDEAEISPSTLYAIACVLEGIPFINGSPQNTFVPGLIDMAIRNNVLIGGDDFKSGQTKMKSVLVDFLVGAGIKPTSIVSYNHLGNNDGMNLSAPQTFRSKEISKSNVVDDMVASNGILFEPGEHPDHVVVIKYVPYVADSKRA…	511
		AtMIPS2	AT2G22240	MFIESFKVESPNVKYTENEINSVYDYETTEVVHENRNGTYQWVVKPKTVKYDFKTDTRVPKLGVMLVGWGGNNGSTLTAGVIANKEGISWATKDKVQQANYFGSLTQASSIRVGSYNGEEIYAPFKSLLPMVNPEDVVFGGWDISDMNLADAMARARVLDIDLQKQLRPYMENMIPLPGIYDPDFIAANQGSRANSVIKGTKKEQVDHIIKDMREFKEKNKVDKLVVLWTANTERYSNVIVGLNDTTENLLASVEKDESEISPSTLYAIACVLEGIPFINGSPQNTFVPGLIELAISKNCLIGGDDFKSGQTKMKSVLVDFLVGAGIKPTSIVSYNHLGNNDGMNLSAPQTFRSKEISKSNVVDDMVASNGILFEPGEHPDHVVVIKYVPYVADSKRAM…	510
		AtMIPS3	AT5G10170	MFIESFKVESPNVKYTENEIHSVYDYQTTELVHENKNGAFQWTVKPKTVKYEFKTDTHVPKLGVMLVGWGGNNGSTLTAGVIANREGISWATKEKVQQANYFGSLTQASSIRVGSFNGEEIYAPFKSLLPMVNPEEIVFGGWDISDMNLADAMARAKVLDIDLQKQMRPFMEHMVPLPGIFDPDFIAANQGSRANHVIKGTKKQQLEQVIKDIREFKEKNKVDKVVVLWTANTERYSNVVVGLNDTTENLMSSLDKDEAEISPSTLYAIACVLENVPFINGSPQNTFVPGLIELAIKRNCLIGGDDFKSGQTKMKSVLVDFLVGAGIKPTSIVSYNHLGNNDGMNLSAPQTFRSKEISKSNVVDDMVGSNGILYEPGEHPDHVVVIKYVPCVGDSKRAM…	510
	Brassica oleracea	BoMIPS1	XP_013604011	MFIESFKVESPNVKYTENEIHSVYDYETTEVVHENRNGTYQWVVKPKTVKYDFKTDTRVPKLGVMLVGWGGNNGSTLTAGVIANKEGISWATKDKVQQANYFGSLTQASSIRVGSYNGEEIYAPFKSLLPMVNPDDVVFGGWDISDMNLADAMARARVLDIDLQKQLRPYMEHMVPLPGIYDPDFIAANQGSRANSVIKGTKKEQVDQIIKDMREFKEKNKVDKLVVLWTANTERYSDVVVGLNDTMENLLASVEKNESEISPSTLYAIACVLEGIPFINGSPQNTFVPGLIELAISKNCLIGGDDFKSGQTKMKSVLVDFLVGAGIKPTSIVSYNHLGNNDGMNLSAPQTFRSKEISKSNVVDDMVASNGILFEPGEHPDHVVVIKYVPYVGDSKRAM…	510
		BoMIPS2	XP_013606521	MFIESFKVESPNVKYTENEIHSVYDYETTEVVHENVNGAYQWIVKPKVVKYDFKTDTRVPKLGVMLVGWGGNNGSTLTAGVIANKEGISWATKDKVQQANYFGSLTQASSIRVGSFNGEEIYAPFKSLVPMVNPDDVVFGGWDISDMNLADAMGRAKVLDIDLQKQLRPYMESIVPLPGIYDPDFIAANQGSRANNVIKGTKKEQVDQIIKDMREFKEKNKVDKVVVLWTANTERYSNVIVGLNDTMENLMNSVDRDESEISPSTLYAIACVFEGIPFINGSPQNTFVPGLIDLAIKNNVLIGGDDFKSGQTKMKSVLVDFLVGAGIKPTSIVSYNHLGNNDGMNLSAPQTFRSKEISKSNVVDDMVASNGILFEPGEHPDHVVVIKYVPYVADSKRAM…	510
		BoMIPS3	XP_013636933	MFIESFKVESPNVEYTENEIHSVYDYETTEVVHENRNGSYQWIVKPKTIKYDFKTDTRVPKLGVMLVGWGGNNGSTLTAGVIANKEGISWATKDGVQQANYFGSLTQASSIRVGSYNGEEIYAPFKSLLPMVNPDDVVFGGWDISDMNLADAMARARVLDIDLQKQLRPYMEHMVPLPGIYDPDFIAANQGSRANSVIKGTKKEQVDHIIKDMREFKEKNKVDKLVVLWTANTERYSDVVVGLNDTMENLLASVEKNEAEISPSTLYAIACVLEGIPFINGSPQNTFVPGLIELAISRNCLIGGDDFKSGQTKMKSVLVDFLVGAGIKPTSIVSYNHLGNNDGMNLSAPQTFRSKEISKSNVVDDMVASNGILFEPGEHPDHVVVIKYVPYVADSKRAM…	510
		BoMIPS4	XP_013616116	MFIESFKVESPNVKYTENEIHSVYDYQTTELVHESKNGAYQWTVKPKTVKYEFKTDTHVPKLGVMLVGWGGNNGSTLTAGVIANREGISWATKEKVQQANYFGSLTQASSIRVGSFNGEEIYAPFKSLLPMVNPEEIVFGGWDISDMNLADAMGRAKVLDIDLQKQLRPFMEHMVPLPGIYDPDFIAANQGSRANHLIKGTKKEQLEQVIKDIRDFKEKNKVDKVVVLWTANTERYSNVAAGLNDTTENLMSSLDKNEAEISPSTLYAIACVLENVPFINGSPQNTFVPGLIELAIKRNSLIGGDDFKSGQTKMKSVLVDFLVGAGIKPTSIVSYNHLGNNDGMNLSAPQTFRSKEISKSNVVDDMVASNGILFESGEHPDHVVVIKYVPYVGDSKRAM…	510
	Brassica rapa	BrMIPS1	Brara.A00072	MFIESFKVESPNVKYTENEIQSVYDYETTEVVHENVNGAYQWIVKPKVVKYDFKTDTRVPKLGVMLVGWGGNNGSTLTAGVIANKEGISWATKDKVQQANYFGSLTQASSIRVGSFNGEEIYAPFKSLVPMVNPDDVVFGGWDISDMNLADAMGRAKVLDIDLQKQLRPYMENIVPLPGIYDPDFIAANQGSRANNVINGTKKEQVDQIIKDMREFKEKNKVDKVVVLWTANTERYSNVVVGLNDTMENLMNSVDRDESEISPSTLYAIACVLEGIPFINGSPQNTFVPGLIDLAIKNNVLIGGDDFKSGQTKMKSVLVDFLVGAGIKPTSIVSYNHLGNNDGMNLSAPQTFRSKEISKSNVVDDMVASNGILFEPGEHPDHVVVIKYVPYVADSKRAM…	510
		BrMIPS2	Brara.B00347	MFIESFKVESPNVKYTENEIHSVYDYQTTELVHESKNGAYQWTVKPKTVKYEFKTDTHVPRLGVMLVGWGGNNGSTLTAGVIANREGISWATKEKVQQANYFGSLTQASSIRVGSFNGEEIYAPFKSLLPMVNPEEIVFGGWDISDMNLADAMGRAKVLDIDLQKQLRPFMEHMVPLPGIYDPDFIAANQGSRANHLIKGTKKEQLEQVIKDIRDFKEKNKVDKLVVLWTANTERYSNVVAGLNDTTENLMSSLDKNEAEISPSTLYAIACVLENVPFINGSPQNTFVPGLIELAIKRNSLIGGDDFKSGQTKMKSVLVDFLVGAGIKPTSIVSYNHLGNNDGMNLSAPQTFRSKEISKSNVVDDMVASNGILFDSGEHPDHVVVIKYVPYVGDSKRAM…	510
		BrMIPS3	Brara.D01306	MFIESFKVESPNVKYTENEIHSVYDYETTEVVHENRNGSYQWIVKPKTVQYDFKTDTRVPKLGVMLVGWGGNNGSTLTAGVIANKEGISWATKDGVQQANYFGSLTQASSIRVGSYNGEEIYAPFKSLLPMVNPDDVVFGGWDISDMNLADAMARARVLDIDLQKQLRPYMEHMVPLPGIYDPDFIAANQGSRANSVIEGTKKEQVDHIIKDMREFKEKNKVDKVVVLWTANTERYSDVVVGLNDTMENLLASVEKNESEISPSTLYAIACVLEGVPFINGSPQNTFVPGLIELAISRNCLIGGDDFKSGQTKMKSVLVDFLVGAGIKPTSIVSYNHLGNNDGMNLSAPQTFRSKEISKSNVVDDMVASNGILFEPGEHPDHVVVIKYVPYVADSKRAM…	510
		BrMIPS4	Brara.I04595	MFIESFKVESPNVKYTENEIQSVYDYETTEVVHENRNGTYQWVVKPKTVKYDFKTDTRVPKLGVMLVGWGGNNGSTLTAGVIANKEGISWATKDKVQQANYFGSLTQASSIRVGSYNGEEIYAPFKSLLPMVNPDDVVFGGWDISDMNLADAMARARVLDIDLQKQLRPYMEHMVPLPGIYDPDFIAANQGSRANSVIKGTKKEQVDQIIKDMREFKEKNKVDKLVVLWTANTERYSDVVVGLNDTMENLLASVEKNESEISPSTLYAIACVLEGIPFINGSPQNTFVPGLIELATTKNCLIGGDDFKSGQTKMKSVLVDFLVGAGIKPTSIVSYNHLGNNDGMNLSAPQTFRSKEISKSNVVDDMVASNGILFEPGEHPDHVVVIKYVPYVGDSKRAM…	510
Poales	Zea mays	ZmMIPS1	Zm00008a000728	MFIESFRVESPHVRYGPMEIESEYRYDTTELVHEGKDGASRWVVRPKSVKYNFRTRTAVPKLGVMLVGWGGNNGSTLTAGVIANREGISWATKDKVQQANYYGSLTQASTIRVGSYNGEEIYAPFKSLLPIVNPDDIVFGGWDISNMNLADSMTRAKVLDIDLQKQLRPYMESMVPLPGIYDPDFIAANQGSRANSVIKGTKKEQVEQIIKDIREFKEKNKVDKIVVLWTANTERYSNVCAGLNDTMENLLASVDKNEAEVSPSTLYAIACVMEGVPFINGSPQNTFVPGLIDLAIKNNCLIGGDDFKSGQTKMKSVLVDFLVGAGIKPTSIVSYNHLGNNDGMNLSAPQTFRSKEISKSNVVDDMVSSNAILYEPGEHPDHVVVIKYVPYVGDSKRAM…	510
		ZmMIPS2	Zm00008a002525	MFAESFRVESPRVRYGDGEIQSEYRYDTTEVVPPGNSGAGWVVRPKSVTYNFKTSTNVPKLGVMLVGWGGNNGTTLTAGVIANREGISWETKEKVHRANYFGSLTQASTIRIGSHNGEEIYAPFKSLVPMVNPNTIVFGGWDISNLNMADAMARAQVLDIHLQKQLRPYMESMQPLAGIFNPDFVAANQGARANNIIKGTKKEQVEQIRKDIREFKEKTKVDKVVVLWTANTERYSNVVAGLNDTMDNLLASLDKNEAEISPSTLYAIACVFEGVPFVNGSPQNTFVPGLMELAIKKNSVIGGDDFKSGQTKMKSVLVDFLVGAGIKPTSIASYNHLGNNDGMNLSAPQVFRSKEISKSSVVDDMVASNPILYKPDEHPDHVIVIKYIPYVGDSKRAMD…	509
		ZmMIPS3	Zm00008a020218	MFLESFRVESPRVKYGDGEIQSEYRYDTTEVVPPGNGGGAGWVVRPKSVTYNFKTSTNVPKLGVMLVGWGGNNGTTLTAGVIANREGISWETKEKVHKANYFGSLTQASTIRVGSHNGEEVYAPFKSLVPMVDPNSIVFGGWDISKLNMADAMARAKVLDFHLQKQLRPYMESMLPLPGIFNPDFVAANQGARADNVIKGTKKEQVEQIKKDIKEFKEKNKVDKVVVLWTANTERYSNVVAGLNDTMDKLLASLDKNEAEISPSTLYAIACVLEGVPFVNGSPQNTFVPGLMELAIKKNSVIGGDDFKSGQTKMKSVLVDFLVGAGIKPTSIASYNHLGNNDGMNLSAPQVFRSKEISKSSVVDDMVASNPILYKPGEHPDHVIVIKYIPYVGDSKRAM…	510
		ZmMIPS4	Zm00008a035938	MFIESFRVESPHVRYGPTEIESEYRYDTTELVHEAKDGASRWVVRPKSVKYNFRTSTAVPKLGVMLVGWGGNNGSTLTAGVIANREGISWATKDKVQQANYYGSLTQASTIRVGSYNGEEIYAPFKSLLPMVNPDDLVFGGWDISSMNLADAMTRAKVLDIDLQKQLRPYMESMVPLPGVYDPDFIAANQGSRANNVIKGTKKEQVEQIIKDIREFKEKNKVDKVVVLWTANTERYSNVCAGLNDTMENLLASVDKNEAEISPSTLYAIACVTEGVPFINGSPQNTFVPGLIDLAIKNNCLIGGDDFKSGQTKMKSVLVDFLVGAGIKPTSIVSYNHLGNNDGMNLSAPQTFRSKEISKSNVVDDMVSSNAILYGPGEHPDHVVVIKYVPYVGDSKRAM…	510
	Oryza sativa	OsMIPS1	LOC_Os03g09250	MFIESFRVESPHVRYGAAEIESDYQYDTTELVHESHDGASRWIVRPKSVRYNFRTTTTVPKLGVMLVGWGGNNGSTLTAGVIANREGISWATKDKVQQANYYGSLTQASTIRVGSYNGEEIYAPFKSLLPMVNPDDLVFGGWDISNMNLADAMTRAKVLDIDLQKQLRPYMESMVPLPGIYDPDFIAANQGSRANNVIKGTKKEQMEQIIKDIREFKEKSKVDKVVVLWTANTERYSNVCVGLNDTMENLLASVDKNEAEISPSTLYAIACVMEGIPFINGSPQNTFVPGLIDLAIKNNCLIGGDDFKSGQTKMKSVLVDFLVGAGIKPTSIVSYNHLGNNDGMNLSAPQTFRSKEISKSNVVDDMVSSNAILYELGEHPDHVVVIKYVPYVGDSKRAM…	510
		OsMIPS2	LOC_Os10g22450	MFVEGFRVESPRVRYGDGEIESEYRYDTTEVVAPPSPEKGWVVRPKSVTYHFKTTTTVPKLGVMLVGWGGNNGTTLTAGVIANREGISWATKEKVHKANYFGSLTQSSTIRVGSYNGEEIYAPFKSLVPMVNPNDIVFGGWDISSMNLADAMTRARVLDIDLQKQLRHHMESMVPLPGVYNPDFIAANQGSRANNVIKGTKKEQVEQVKKDIREFKEKSKVDKVVVLWTANTERYSNVVAGMNDTMDNLLASLDKDEPEMSPSTLYAIACVMEGVPFINGSPQNTFVPGLIELAIKKNSVIGGDDFKSGQTKMKSVLVDFLVGAGIKPTSIASYNHLGNNDGMNLSAPQTFRSKEISKSGVVDDMVSSNAILYEPGEHPDHVIVIKYIPYVGDSKRAMD…	509
	Sorghum bicolor	SbMIPS1	Sobic.001G261416	MFVESFRVDSPLVQYGDGEIQSEYRYDTTEVVPPGNGGGAGWMVRPKSVTYNFKTSTNVPKLGVMLVGWGGNNGTTLTAGVIANREGISWETKEKVHKANYFGSLTQASTIRVGSHNGEEVYAPFKSLVPMVDPNSIVFGGWDISNLNMADAMARAKVLDIHLQKQLRPYMESMLPLAGIFNPDFVAANQGARANNIIKGTKKEQVEQIKKDIREFKEKTKVDKIVVLWTANTERYSNVVSGLNDTMDNLLASLEKNEAEISPSTLYAIACVFEGVPFVNGSPQNTFVPGLMELAIKKNSVIGGDDFKSGQTKMKSVLVDFLVGAGIKPTSIASYNHLGNNDGMNLSAPQVFRSKEISKSSVVDDMVASNPILYKLNEHPDHVIVIKYIPYVGDSKRAM…	510
		SbMIPS2	Sobic.001G472800	MFIESFRVESPHVRYGPTEIESEYRYDTTELVHEGKDGASRWVVRPKSVKYNFRTSTAVPKLGVMLVGWGGNNGSTLTAGVIANREGISWATKDKVQQANYFGSLTQASTIRVGSYNGEEIYAPFKSLLPMVNPDDLVFGGWDISNMNLADSMTRAKVLDIDLQKQLRPYMESMVPLPGIYDPDFIAANQGSRANNVIKGTKKEQVEQIIKDIREFKEKNKVDKIVVLWTANTERYSNVCTGLNDTMENLLASVDKNEAEISPSTLYAIACVMEGVPFINGSPQNTFVPGLIDLAIKNNCLIGGDDFKSGQTKMKSVLVDFLVGAGIKPTSIVSYNHLGNNDGMNLSAPQTFRSKEISKSNVVDDMVSSNAILYEPGEHPDHVVVIKYVPYVGDSKRAM…	510
		SbMIPS3	Sobic.K004900	MFVESFRVDSPLVQYGDGEIQSEYRYDTTEVVPPGNGGGAGWMVRPKSVTYNFKTSTNVPKLGVMLVGWGGNNGTTLTAGVIANREGISWETKEKVHKANYFGSLTQASTIRVGSHNGEEVYAPFKSLVPMVDPNSIVFGGWDISNLNMADAMARAKVLDIHLQKQLRPYMESMLPLAGIFNPDFVAANQGARANNIIKGTKKEQVEQIKKDIREFKEKTKVDKIVVLWTANTERYSNVVSGLNDTMDNLLASLEKNEAEISPSTLYAIACVFEGVPFVNGSPQNTFVPGLMELAIKKNSVIGGDDFKSGQTKMKSVLVDFLVGAGIKPTSIASYNHLGNNDGMNLSAPQVFRSKEISKSSVVDDMVASNPILYKLNEHPDHVIVIKYIPYVGDSKRAM…	510
Ascosporarum	Cyanidioschyzon merolae	CmMIPS1	XP_005538354	MLAEEVYVQAPNVRYTPDYIEADVDYETNAVRLERNSGRAIVRPLSVKYTFRTQRRVPRVGLMLVGWGGNNGSTVTGAVIANREGITWRTKHGIQTPNYFGSLTQSATVRLGSLYESDGRFEEDVFVPLRALLPMVNPNDLEIGGWDISSANLAEAMRRAQVLDYDLQLQLEPYMAPLKPLPSVLYGDFIAANQASRADNLIPGTNKWEHLEKIRADIRAFKAERNVEKVIVLWTANTERYATVMEGVNDTAENLLHAIAASHSEISPSALFATASILEGCSFINGSPQNTFVPGVIDLAVQRDVFIGGDDFKSGQTKLKSVLADFLIGAGIKPLSIASYNHLGNNDGKNLSAPSQFRSKEISKSSVVDDMVASNGVLYRPGESPDHLVVIKYVPAVGD…	530
	Ostreococcus tauri	OtMIPS1	XP_003075149	MLVETFTVDSPRTRREIGADGKEYLECEHSYQTTRVERAASTTANGLSHGENGKVKERFALVPEERTFTMRTKVTVPKVGIMLVGWGGNNGSTLTAAVLANKERVTWRTKEGAQEPNYYGSLTQSGTCRVGHFEGEEVYVPFKSLMPLADPNEVVIGGWDINAANLAAAMERASVLDIDLQRQLRPMMEGIKPRPSAFDPKFVADNQLARANNVIEGSKADQMAQIRADIRDFKEANSLESVVVLWTANTERYTNVRAGVHDTEENLREAIKAGESEISPSTLFALACIDERVPFINGSPQNTFVPGVVEASIRLNSIIGGDDFKTGQTKMKSVLVDYLVGAGLKPTSIVSYNHLGNNDGLNLSAPQTFRSKEISKANVVSDMVESNSILYQKGEEPDH…	535
	Physcomitrella patens	PpMIPS1	XP_024370106	MLVDSFRVESPHVEYTEDMIKSSYEYQTTEFLHEQRKSDGKYEWVAKPKSVPYQFATQRKVPKLGMMLVGWGGNNGSTLTAGILANKEGISWVTKDGVQHANYFGSLTQASTCRVGSFQGEEIHVPFKSILPMVNPNDLVIGGWDISNMNLADAMDRARVLDIDLQKQLRPLMQDMVPMPGIYDPDFIAANQEARANNLIKGSKKEQMERIIQDIRNFKAQTKVDKVVVLWTANTERYSDVIVGLNDTKENLFDSLEKGENEISPSTLYALACIHEQVPFINGSPQNTFVPGVIEYAVEKNSLIGGDDFKSGQTKMKSVLVDFLVGAGIKPTSIVSYNHLGNNDGMNLSAPQTFRSKEISKSNVVDDMVASNSILYAPGEHPDHVIVIKYVPYVGDSKR…	512
		PpMIPS2	XP_024372562	MLVDSFRVDSPHVEYTDDAIRSTYEYQTTEFLHEQKSDGKYEWVAKPKSVPYQFITERKVPKLGMMLVGWGGNNGSTLTAGILANREGISWVTKDGVQHANYFGSLTQASTCRVGAFQGEEIHVPFKSILPMVDPNDLVIGGWDISNMNLADAMDRARVLDIDLQKQLRPLMQDMVPMPGIYDPDFIAANQEARANNLIKGTKKEQMEKIIQDIRDFKAQNKVDKIVVLWTANTERYSDVIVGLNDTKDNLFASLEKGEKEISPSTLFALACIHEQVPFINGSPQNTFVPGVIEYAVEKKSLIGGDDFKSGQTKMKSVLVDFLVGAGIKPTSIVSYNHLGNNDGMNLSAPQTFRSKEISKSNVVDDMVASNSILYAPGEHPDHVIVIKYVPYVGDSKRA…	511
	Azolla filiculoides	AfMIPS1	Azfi_s0022.g015975	MFIESFRVEGPNVEYTEDSIHSTYDYSTTELLHERRSDGQYQWVVKPISVQYDFKTSVHVPKLGVMLVGWGGNNGSTLTAGVIANREGISWVTKDGVQQANYFGSLTQASTCRVGSFQGEEVYAPFKSLLPMVDPNEIVFGGWDINSMNLADSMARARVLDIDLQKQLRPLMEQMVPLPGIYDPDFIAANQGARANNLIKGSKREQMEHVIQDIREFKEKSKVDKVVVLWTANTERYSDVIVGLNDTQENLFKSLDRDESEISPSTLYALACIHENVPFINGSPQNTFVPGVIEYAISQNTLIGGDDFKTGQTKIKSVLVDFLVGAGIKPMSIVSYNHLGNNDGMNLSAPQTFRSKEISKSNVVDDMVGSNAILYGPGEHPDHVVVIKYVPYVADSKRA…	511
	Salvinia cucullata	ScMIPS1	Sacu_v1.1_s0002.g000923	MLYTISSARRWPLSPPSSSSSSSSISTMFIDRFLVDSPNVSYSDDFIHSTYQYSTTELLHERRDGQYQWIVKPISVQYEFRTSVRVPKLGVMLVGWGGNNGATLTAGVIANREGISWVTKDGVQQANYFGSLTQASTCRVGSFKGEEIYAPFKSLLPMVDPNEIVFGGWDINGMNLADAMARAKVLDIDLQKQLRPYMEEMVPLPGIYDPDFIAANQGTRANNLIKGTKKEQMEQVIQDIREFKAKNKVDKVVVLWTANTERYSDVIVGLNDTKENLFQSLETGESEISPSTLYALACIHENVPFINGSPQNTFVPGVIDFAISKNSLIGGDDFKTGQTKIKSVLVDFLVGAGIKPMSIVSYNHLGNNDGMNLSAPQTFRSKEISKSNVVDDMVGSNAI…	537
Fungus	Bipolaris maydis	BmMIPS1	XP_014077290	MAPHAEESVGNANGLEVKAAPKAPFVVNSPNVEYTEDTIKTKYTYRTTDVTKNADGHYVAVPKETLYDFKVDRKVPKTGVMLVGWGGNNGTTVTAGIIANKRNLVWETKEGKRGANYYGSVIMGSTTKLGVDSKTGQEIHIPFHDLLPMVHPNDLVVGGWDISGMNLADAMDRAKVLSPSLKSLVRKEMSAMKPLPSIYYPDFIAANQEERADNVLEGTKASMAHVEQIRKDIREFKAANGLDKVIVQWTANTERYADILEGVNDTADNLLKAIESGHEEVAPSTVFAVASILEGVPFINGSPQNTFVPGAIQLAEKHNAFIGGDDFKSGQTKMKSALVDFMISAGIKLTSIASYNHLGNNDGMNLSSQKQFRSKEISKSNVVDDMVAANNVLYKDGEH…	456
	Grosmannia clavigera	GcMIPS1	XP_014173011	MAPHAEVSTGSANGDGPSLGHANGHTNGRSSGTTAPAGNLFTVNSPNVVYTDDTILSKYTYRTTSVQSGPDGRYTAVPTE TVYDFKVDRKVPKVGLMVVGWGGNNGSTVTAGIIANRRGLSWETREGSRSANYYGSLVMGSTMKLGTDATSHRDVNIPFH DVLPMVHPNDLVIGGWDISSLNLAQSMDRAGVLEPTLKGLVRKEMAAMTPLPSIYYPDFIAANQEERADNLIAGSKADWA HVEHIRKDIRDFKTTNNLDKVVVLWSANTERFADITEGVNDTADNLLAAIKTGHEEVAPSTVFAVASILENAPFINGSPQ NTFVPGAIALAERHHAFIGGDDFKSGQTKMKSALVDFLINAGIRLTSIASYNHLGNNDGMNLSSQRQFRSKEISK…	559
	Paxillus involutus	PiMIPS1	KIJ13538	MPSQTLTPTSSGYNTPDSELESIVPVHPTAVRRPNYITVQSENTVYTDEHITAKYLNRGADVVVSDGQFTVTPTVKPYEFQTTRNVGKTGLMMIGLGGNNGSTLCATIIANKHHISWHTKEGIQQPNYIGSVLRASTVRVGSEPGTGKEVHVPICDVLPMVHPNDLVLGGWDISGMPLDKAMERARVLDYDLQRQVKPHMALLGSPLPSIYYPDFIAANQEARADNVIPGTDKQVHLDHIRADIRRFKAQNELDRVIVFWTANTERYSDIIPGVNDTADNLLAAIKSSHSEVSPSTLFAVAAMLEGEPFVNGAPQNTFVPGAIQLAEREKSFIGGDDLKSGQTKLKSVLAEFLVNAGIKPLSIASYNHLGNNDGHNLSAERQFKSKEISKSSVVDDMVD…	556
	Penicillium expansum	PeMIPS1	XP_016602456	MAPHASSDAANGALNGSVRQESSLFTVQSPNVVYTDDEIKSKYAYQTTEITRTADNKLVATPKATNYNFKVNRKVGKVGMMLVGWGGNNGSTVTAGILANRRNLSWETRDGKQTSNYYGSIVMSSTVKLGSDAKTGEEINIPFHDLLPMVHPNDLTIGGWDISSLNLAESMDRAQVLEPTLKNQVRKEMAEMKPLPSIYYPDFIAANQEDRADNLIEGDKACWAHVEQIQKDIRDFKAQNGLDKVVIMWTANTERYADIIPGVNDTADNLINSIKAGHLEVAPSTVFAVAAILEDTPFINGSPQNTFVPGALQLAEQRRAFIGGDDFKSGQTKMKSALVDFLINAGIKLTSIASYNHLGNNDGKNLSSQKQFRSKEISKSNVVDDMVAANHILYEKDEH…	533
	Puccinia graminis	PgMIPS1	XP_003327794	MSPPMAIPNAQSVQPTNRHSNGVSNGHSAAVPIVDPTAMRRPVDSVRVESEQTAYTDTHILATSVHENTLVTRTPSGGYVLKPTKQAIQFKTERQVPTTGLMLVGWGGNNGTTVTATILANKHNISWRTREGIQTPNYIGSIVRASTLRLGSDAQTGKDVHIPLSDMLPMVHPNDLVLGGWDISGMPLDQAMRRAKVMEWDLQDQLNPLMSQMKPLPSVYYPDFINANQEERADNVLPGTNKQAHLDQIRKDIRDFKAANKLDKVIVLWTANTERYSELIPGINDTARNLEQAVKDNHDEVSPSTIFAMACIYEGAPYINGAPQNTFVPGCVQLAEELGGFIGGDDFKSGQTKIKSCLAEFLVNSGIKPLSIASYNHLGNNDGRNLNAQKTFRSKEISK…	576
	Saccharomyces cerevisiae	ScMIPS1	NP_012382	MTEDNIAPITSVKVVTDKCTYKDNELLTKYSYENAVVTKTASGRFDVTPTVQDYVFKLDLKKPEKLGIMLIGLGGNNGSTLVASVLANKHNVEFQTKEGVKQPNYFGSMTQCSTLKLGIDAEGNDVYAPFNSLLPMVSPNDFVVSGWDINNADLYEAMQRSQVLEYDLQQRLKAKMSLVKPLPSIYYPDFIAANQDERANNCINLDEKGNVTTRGKWTHLQRIRRDIQNFKEENALDKVIVLWTANTERYVEVSPGVNDTMENLLQSIKNDHEEIAPSTIFAAASILEGVPYINGSPQNTFVPGLVQLAEHEGTFIAGDDLKSGQTKLKSVLAQFLVDAGIKPVSIASYNHLGNNDGYNLSAPKQFRSKEISKSSVIDDIIASNDILYNDKLGKKVDHC…	533
Animals	Homo sapiens	HsMIPS1	XP_024307304	MSPWGLRSERGEPIRAALVDAWPLPPGGDPMATVALGCRASNRVSRRWAPPSQRGRGGEGGGAGEGPQRFSPEVARPRARAVRRRCLSRLCAARRDGGRRPVLRREPGRGLRPRGHRGAIRVPDDARQPRGWRSQGAPHVHALHLPDRPAGAPARGHACRLGREQRLHTHRRGAGQSTAFVLAHAQRPQGGQLLRLADSGGHREPGPGRRGPGGVRTLQRGAAHGGAQRPRVRWWAEPWAGVGRDGRWGLEGPRIRAGPSVRVPPGWDISSLNLAEAMRRAKVLDWGLQEQLWPHMEALRPRPSVYIPEFIAANQSARADNLIPGSRAQQLEQIRRDIRDFRSSAGLDKVIVLWTANTERFCEVIPGLNDTAENLLRTIELGLEVSPSTLFAVASILEG…	685
		HsMIPS2	XP_024307305	MEAAAQFFVESPDVVYGPEAIEAQYEYRTTRVSREGGVLKVDQGAEEGGVLGRAGRLGEKGTGPGIHCAACLQVHPTSTRFTFRTARQVPRLGVMLVGWGGNNGSTLTAAVLANRLRLSWPTRSGRKEANYYGSLTQAGTVSLGLDAEGQEVFVPFSAVLPMVAPNDLVFDGWDISSLNLAEAMRRAKVLDWGLQEQLWPHMEALRPRPSVYIPEFIAANQSARADNLIPGSRAQQVLSHPASLASCHLFFATWFPLFAPPRESRPHLTPGELSSPGLCESESMYNQLPYTLSILPTPSPSNPQLEQIRRDIRDFRSSAGLDKVIVLWTANTERFCEVIPGLNDTAENLLRTIELGLEVSPSTLFAVASILEGCAFLNGSPQNTLVPGALELAWQHRVF…	659
		HsMIPS3	XP_011526361	MEAAAQFFVESPDVVYGPEAIEAQYEYRTTRVSREGGVLKVHPTSTRFTFRTARQVPRLGVMLVGWGGNNGSTLTAAVLANRLRLSWPTRSGRKEANYYGSLTQAGTVSLGLDAEGQEVFVPFSAVLPMVAPNDLVFDGWDISSLNLAEAMRRAKVLDWGLQEQLWPHMEALRPRPSVYIPEFIAANQSARADNLIPGSRAQQVLSHPASLASCHLFFATWFPLFAPPRESRPHLTPGELSSPGLCESESMYNQLPYTLSILPTPSPSNPQLEQIRRDIRDFRSSAGLDKVIVLWTANTERFCEVIPGLNDTAENLLRTIELGLEVSPSTLFAVASILEGCAFLNGSPQNTLVPGALELAWQHRVFVGGDDFKSGQTKVKSVLVDFLIGSGLKTMSIVS…	626
		HsMIPS4	XP_024307306	MEAAAQFFVESPDVVYGPEAIEAQYEYRTTRVSREGGVLKVDQGAEEGGVLGRAGRLGEKGTGPGIHCAACLQVHPTSTRFTFRTARQVPRLGVMLVGWGGNNGSTLTAAVLANRLRLSWPTRSGRKEANYYGSLTQAGTVSLGLDAEGQEVFVPFSAVLPMVAPNDLVFDGWDISSLNLAEAMRRAKVLDWGLQEQLWPHMEALRPRPSVYIPEFIAANQSARADNLIPGSRAQQLEQIRRDIRDFRSSAGLDKVIVLWTANTERFCEVIPGLNDTAENLLRTIELGLEVSPSTLFAVASILEGCAFLNGSPQNTLVPGALELAWQHRVFVGGDDFKSGQTKVKSVLVDFLIGSGLKTMSIVSYNHLGNNDGENLSAPLQFRSKEVSKSNVVDDMVQS…	591
	Mus musculus	MmMIPS1	NP_076116	MEPAAEILVDSPDVVYSPETIEARYEYRTTRVSREGGVLRVQPRATRFTFRTARQVPRLGVMLVGWGGNNGSTLTAAVLANRLRLTWPTRTGRKEANYYGSLTQAGTVNLGLDENGREVFVPFSALLPMVAPNDLVFDGWDISSLNLAEAMRRAQVLDCGLQEQLWPHMESLRPRPSVYIPEFIAANQTARADNLIPGTRAQQLEQIRKDIRDFRSSAGLDKVIVLWTANTERFCEVVPGRNDTAENLLHTIQLGLEVSPSTLFAVASILEDCAFLNGSPQNTLVPGALELASQRHVFVGGDDFKSGQTKVKSVLVDFLIGSGLKTMSIVSYNHLGNNDGQNLSAPLQFRSKEVTKSSVVDDMVHSNHVLYAPGERPDHCVVIKYVPYVGDSKRALDEY…	557
	Cebus capucinus	CcMIPS1	XP_017356785	MEAAAQFFVESPDVVYGPEAIEAQYEYRTTRVSREGGVLKVHPTTMRFTFRTARQVPRLGVMLVGWGGNNGSTLTAAVLANRLRLSWPTRSGRKEANYYGSLTQVGTVSLGLDAEGQEVFMPFSALLPMVAPNDLVFDGWDISSLNLAEAMRRAKVLDWELQEQLWAHMEALRPRPSVYIPEFIAANQSTRADNLIPGSRAQQVLSHSAFLASCHLFFATWFPIFASPHESRPCFTAWELNGPRFCEPKGMYNQPPHTLSVLPTPSPSSPQLEQIRKDIRDFRSSAGLDKVIVLWTANTERFCEVVPGLNDTAENLLRTIELGLEVSPSTLFAVASILEGCAFLNGSPQNTLVPGALELACQRRVFVGGDDFKSGQTKVKSVLVDFLISSGLKTMSIVS…	626
		CcMIPS2	XP_017356786	MEAAAQFFVESPDVVYGPEAIEAQYEYRTTRVSREGGVLKVHPTTMRFTFRTARQVPRLGVMLVGWGGNNGSTLTAAVLANRLRLSWPTRSGRKEANYYGSLTQVGTVSLGLDAEGQEVFMPFSALLPMVAPNDLVFDGWDISSLNLAEAMRRAKVLDWELQEQLWAHMEALRPRPSVYIPEFIAANQSTRADNLIPGSRAQQLEQIRKDIRDFRSSAGLDKVIVLWTANTERFCEVVPGLNDTAENLLRTIELGLEVSPSTLFAVASILEGCAFLNGSPQNTLVPGALELACQRRVFVGGDDFKSGQTKVKSVLVDFLISSGLKTMSIVSYNHLGNNDGQNLSAPLQFRSKEVSKSNVVDDMVQSNPVLYTPGEEPDHCVVIKYVPYVGDSKRALDEY…	558
Prokaryotes	Clostridium sp. D5	ClMIPS1	WP_009002129	MAEKKIRLALVGVGNCACSLVQGIEFYKTPEIAEEVGGLMHYNLGGYVPSDIEVVVGFDIDSKKVGKDVSEAILEWPNCTYKICDVPNLGAPVLKGPVLDGAPDHLQHYYGKDYFTIDDSQEPVDVVKALKDYKVDVILINLPTGSHDAARFYVDAACEAGCGVVNGIPELIASTPAIADKCKKAGIPVIGDDWKSQLGATIVHRALAKLFEDRGIKITKSYQLNYAGNTDFINLVMRGETKHVTKHDAIASILKHDVPIAPGFAFVDNQGDQKTAIICIEGQKFGGAPVNLNLKLDVIDSPNSGGISVDAVRCCMLAKDRGLAGAIEEPSSYFMKHPPVQHPDDQCRAMLEDYIAGK	358
	Eubacterium sp. SB2	EuMIPS1	WP_050641631	MAEKKIRLALVGVGNCACSLVQGIEFYKTPEIAEEAGGLMHYNLGGYVPSDIEVVVGFDIDSKKVGKDVSEAILEWPNCTYKICDVPKLGAPVLKGPVLDGAPDHLQHYYGKDYFTIDDSQEPVDVVKALKDYKVDVILINLPTGSHDAARFYVDAACEAGCGVVNGIPELIASTPAIADKCKKAGIPVIGDDWKSQLGATIVHRALAKLFEDRGIKITKSYQLNYAGNTDFINLVMRGETKHVTKHDAIASILKHDVPIAPGFAFVDNQGDQKTAIICIEGQKFGGAPVSLNLKLDVIDSPNSGGISVDAVRCCMLAKDRGMAGAIEEPSSYFMKHPPVQHPDDQCRAMLEDFIAGK	358
	Hungatella hathewayi	HhMIPS1	WP_025654952	MAEKKIRLALVGVGNCACSLVQGIEFYKTPEIAEEAGGLMHYNLGGYVPSDIEVVVGFDIDSKKVGKDVSEAILEWPNCTYKICDVPKLGAPVLKGPVLDGAPDHLQHYYGKDYFTIDDSQEPVDVVQALKDYKVDVILINLPTGSHDAARFYVDAACEAGCGVVNGIPELIASTPAIADKCKKAGIPVIGDDWKSQLGATIVHRALAKLFEDRGIKITKSYQLNYAGNTDFINLVMRGETKHVTKHDAIASILKHDVPIAPGFAFVDNQGDQKTAIICIEGQKFGGAPVSLNLKLDVIDSPNSGGISVDAVRCCMLAKDRGMAGAIEEPSSYFMKHPPVQHPDDQCRAMLEDFIAGK	358
	Faecalicatena fissicatena	FfMIPS1	WP_047777780	MAEKKIRLALVGVGNCACSLVQGIEFYKTPEIAEEIGGLMHYNLGGYVPSDIEVVVGFDIDSKKVGKDVSEAILEKPNCTYKICDVPNLGAPVLKGPVLDGAPDHLQHYYGKDYFTIDDSQEPVDVVKALKDYKVDVILINLPTGSHDAARFYVDAACEAGCGVVNGIPELIASTPEISDKCKKAGIPVIGDDWKSQLGATIVHRALAKLFEDRGIKITKSYQLNYAGNTDFINLVMRGETKHVTKHDAIASILKHDVPIAPGFAFVDNQDDQKTAIICIEGQKFGGAPVNLNLKLDVIDSPNSGGISVDAVRCCMLAKDRGLAGAIEEPSSYFMKHPPVQHPDDQCRAMLEDFIAGITKNK	362
	Anaerotruncus colihominis	AcMIPS1	WP_006876170	MGNKKIRLGLVGVGNCAASLVEGIVFYKDQETADRVGGLMHYNVGGYEPSDIQVVVGFDVDSKKVGKDVSQAIWEKPNCA YKICDVPFLNAPVLKAPVLDGAPEHLRYYYGKDYFTIDDSQQPVDVAQALIDYKVDVILINLPTGSHDAVRFYVDCAKKA KCGVVNGIPEFIASDPKIAAECKEAGIPVLGDDWKSQIGATIVHRALAKLFEDRGIRIDKSYQLNFAGNTDFINLVMRGE TKHVSKHDAISSILKKKDTAIAPGFAFVDNQGDQKTAEIYIEGAKFGNAPVKLQLHLEVEDSPNSGGISIDAVRCCMLAK DRGISGAIEAPSSYFFKHPPVQFTDDVCKEKVNNFIAGK	363
	Deltaproteobacteria bacterium	DbMIPS1	RLB00491	MRIAIAGVGNCASALIQGIEYYKSTQSTLGLLFPEIGGYKPQDIEIVAAFDIDERKVGKDISEAIWISPNNTEKLFDVPYKNVKVMMGPILDGVPSHLKRFVKPASKEPVNVGKVLKEREVDILINLIPTGSAKASRYYAEQAIKAGVGFINGIPELIVSSDDEFEKLALEYKVPIVGDDFKSQLGATIVNRTLIKLFLDRGVKLDSCYQLNYAGNTDFVNLVFRGETKHVTKSAALKSLLPYDAEISTAFAYVESQRDRKIARIELKGRKWGGAQVRLSVELDVNDSADAAGVMVDMIRCTKLAIDRGISGRLISVSAYYAKHPPVQYPDDEAKRILEEFIRGERER	348
	Candidatus Bathyarchaeota	CbMIPS1	OYT64466	MAKIRVGIVGVGNCASSLVQGVFYYRDATEDDFIPGLMHPVLGGYRIKDIEFSAAFDIDANKVGKDLSEAIFTEPNCTMKFSDVPNLGVEVMKGPVLDGLGRYLKGVIKVSDNQKPVDVSQVLKETKTDVLVNFVPVGAERAAKFYAEQALEAGTAYINAMPVFIASNPDYQRRFEEKKVPIIGDDVKSQVGATIVHRSLVKLLVERGVKIEKTYQLNVGGNTDFLNMLERERLKSKEISKTEAVKSLIPYEVPMHIGPSDYVEFLGDNKVAYIRIEGRKFGDAPIIIELRLSVIDSPNSAGVVIDAIRCAKIALDRGIG	320

## Sheet: Tables S3
Supplementary Table S3. Primers used in this study.
Primer Name	Primer sequence
For plasmid construct
GhMIPS1D-F*	5' GGggtaccATGTTTATTGAGAATTTTAAGGTGG 3'
GhMIPS1D-R	5' GCtctagaGTTGTATTCCAAAATCATGTTGTT 3'
For qPCR analysis
RT-GhMIPS1D-F	5' ATTGAATGCTCTCACCTCCACT 3'
RT-GhMIPS1D-R	5' GCATAGGTGCCAGTCTCTTTGT 3'
Actin-F	5' TGTGAGGGATGGAACAAATG 3'
Actin-R	5' AACGCAGTTGCAAATAAAGGA 3'
* Restriction sites are shown in lowercase.
